# Supplementary material for: Inhibitory Effect of Transfer Factor on Avian Reticuloendotheliosis Virus Infection in Chicks
Source: Vet Sci. 2025 Oct 31;12(11):1041. doi: 10.3390/vetsci12111041 (PMC12656777; doi:10.3390/vetsci12111041)
Supplement: Supplementary file 1 [file vetsci-12-01041-s001.zip]

Archive with 9 entries (9 files):
- figure S1.jpg
- figure S2.jpg
- figure S3.jpg
- figure S4.jpg
- figure S5.jpg
- figure S6.jpg
- figure S7.jpg
- figure S8.jpg
- figure S9.jpg
